# Supplementary material for: The Application of Multimodal Data Fusion Algorithm MULTINet in Postoperative Risk Assessment of TAVR
Source: J Clin Med. 2025 Dec 5;14(24):8620. doi: 10.3390/jcm14248620 (PMC12734006; doi:10.3390/jcm14248620)
Supplement: Supplementary file 1 [file jcm-14-08620-s001.zip]

Archive with 1 entries (1 files):
- jcm-3990254-supplementary.pdf
